# Supplementary material for: Neonatal vitamin A supplementation improves sheep fertility potential
Source: Front Vet Sci. 2024 May 2;11:1370576. doi: 10.3389/fvets.2024.1370576 (PMC11097686; doi:10.3389/fvets.2024.1370576)
Supplement: Supplementary Data Sheet 1 — Original images of gels. [file Data_Sheet_1.zip]

Archive with 17 entries (14 files):
- Original images of gels/
- Original images of gels/3-week-old/
- Original images of gels/3-week-old/4EBP1α.tif
- Original images of gels/3-week-old/AKT.tif
- Original images of gels/3-week-old/AMPKα1.tif.tif.tif
- Original images of gels/3-week-old/p-4EBP1α.tif
- Original images of gels/3-week-old/p-AKT.tif.tif
- Original images of gels/3-week-old/p-AMPKα1.tif.tif
- Original images of gels/3-week-old/β-actin.tif
- Original images of gels/8-month-old/
- Original images of gels/8-month-old/4EBP1α.tif.tif
- Original images of gels/8-month-old/AKT.tif.tif
- Original images of gels/8-month-old/AMPKα1.tif.tif
- Original images of gels/8-month-old/p-4EBP1α.tif.tif.tif
- Original images of gels/8-month-old/p-AKT.tif.tif
- Original images of gels/8-month-old/p-AMPKα1.tif.tif
- Original images of gels/8-month-old/β-actin.tif
