# Supplementary material for: Neonatal vitamin A supplementation improves sheep fertility potential
Source: Front Vet Sci. 2024 May 2;11:1370576. doi: 10.3389/fvets.2024.1370576 (PMC11097686; doi:10.3389/fvets.2024.1370576)
Supplement: Supplementary Data Sheet 2 — Microscopy images. [file Data_Sheet_2.zip]

Archive with 16 entries (13 files):
- Microscopy images/
- Microscopy images/HE staining/
- Microscopy images/HE staining/3 weeks Con.tif
- Microscopy images/HE staining/3 weeks VA.tif
- Microscopy images/HE staining/8 months Con.tif
- Microscopy images/HE staining/8 months VA.tif
- Microscopy images/IF/
- Microscopy images/IF/Control.DAPI.tif
- Microscopy images/IF/Control.GLUT3.tif
- Microscopy images/IF/Control.Merge.tif
- Microscopy images/IF/Negative control.DAPI.tif
- Microscopy images/IF/Negative control.GLUT3.tif
- Microscopy images/IF/Negative control.Merge.tif
- Microscopy images/IF/VA.DAPI.tif
- Microscopy images/IF/VA.GLUT3.tif
- Microscopy images/IF/VA.Merge.tif
